# Supplementary material for: Assessment of the Optimum Linker Tethering Site of Alternariol Haptens for Antibody Generation and Immunoassay Development
Source: Toxins (Basel). 2021 Dec 10;13(12):883. doi: 10.3390/toxins13120883 (PMC8705777; doi:10.3390/toxins13120883)
Supplement: Supplementary file 1 [file toxins-13-00883-s001.zip]

Archive with 1 entries (1 files):
- toxins-1479242-supplementary.pdf
